# Supplementary material for: Boosting subdominant neutralizing antibody responses with a computationally designed epitope-focused immunogen
Source: PLoS Biol. 2019 Feb 21;17(2):e3000164. doi: 10.1371/journal.pbio.3000164 (PMC6400402; doi:10.1371/journal.pbio.3000164)
Supplement: S1 Data — (XLSX) [file pbio.3000164.s011.xlsx]

## Sheet: Fig1B
		Kinetic KDs (nM)
			analyte	ADI15588	ADI18968	ADI15601	ADI18937	ADI18932	ADI18876	Motavizumab
		ligand
		RSVF		6	7.05	61	8.4	1.29	5	0.9
		FFLM		0.8	1.4	17.9	0.59	0.34	1.3	0.02

## Sheet: Fig2B
	Timepoint	Monomer-immunized										Nanoring-immunized
	D0						10	10	10	10	10						10	10	10	10	10
	D14						300	300	300	300	300						24300	24300	24300	2700	24300
	D35	8100	24300	8100	8100	24300	8100	8100	24300	24300	24300	72900	218700	218700	218700	218700	72900	218700	72900	72900	218700
	D56	24300	72900	24300	72900	24300	72900	24300	72900	72900	72900	24300	218700	218700	218700	218700	72900	72900	218700	218700	218700

## Sheet: Fig2C
% blocking
	NRM	FFLM	RSVF
	62.4911	31.3742	17.1434
	28.6931	26.7313	15.8557
	47.914	50.4156	27.7642
	36.5601	50.5996	19.0722
	53.0883	33.7705	16.5645
	52.3094	55.4513	17.0569
	81.9235	64.3429	23.0799
	57.9822	47.9888	21.7074
	62.1374	51.6215	17.7223
	57.2158	52.0565	18.5121

## Sheet: Fig2D
	Peptide ELISA titer
	NRM	FFLM	RSVF
	2700	900	10
	8100	100	10
	300	900	10
	100	100	10
	900	100	10
	30	300	33
	2430	300	33
	810	100	10
	30	100	10
	7290	100	10

## Sheet: Fig3A
RSVF cross-reactive titer
NRM										naive										RSVF
900	300	300	2700	900	900	100	900	100	2700	10	10	10	10	10	10	10	10	10	10	656100	1968300	218700	218700	656100	24300	72900	72900	72900	218700

## Sheet: Fig3C
F-reactive per 10^6 splenocytes
	RSVF	NRM	naïve
	146.296	29.5556	0.78125
	196	10.6667	0.617284
	105.357	5	0.862069
	218.182	7.03125	0
	166.667	4.28571	0.80814
	48.5795	12.8846
	67.2414	20.0758
	103.279	8.5
	32.208	2.5
		38.1944

## Sheet: Fig3D
RSV neutralization IC50
	naive	NRM	RSVF
	1	1	7986
	1	1	9195
	1	1	53357
	1	1	8852
	1	1	3047
	1	1	6881
	1	1	4204
	1	66	4383
	1	80	6992
	1	115	3368

## Sheet: Fig4B
homologous boost										prime only										heterologous boost
218700	656100	218700	218700	218700	218700	656100	656100	218700	218700	218700	218700	218700	218700	72900	218700	218700	24300	72900	72900	72900	24300	72900	72900	72900	72900	72900	218700	218700	72900

## Sheet: Fig4C
site II peptide reactivity
ELISA titer
	Prime only	Heterol. Boost	Homol. Boost
	95	455	10
	185	285	10
	95	3795	10
	95	1365	10
	900	1365	10
	20	50	50
	10	150	30
	10	1620	90
	20	1260	60
	20	1260	10

## Sheet: Fig4D
		Prime only
			mouseID
		Timepoint (sec)	2004 C1	2004 C2	2004 C3	2004 C4	2004 C5	2007 S1	2007 S2	2007 S3	2007 S4	2007 S5
		165	33.6	39.1	36.1	24	10.8	45.5	23.4	11.5	18.8	36.5
		2140	72.2	74.9	100.4	102.2	110.2	204.5	151.6	169.3	110.8	116.4
		2283	99.4	107.9	132.4	121.5	119.8	236.8	164.1	176.7	126.5	149.8
		% blocking	19.3	15.3	11.7	19.9	11.7	29	46.3	36.2	17	8.5
		Heterologous boost
			mouseID
		Timepoint (sec)	2004 A1	2004 A2	2004 A3	2004 A4	2004 A5	2007 U1	2007 U2	2007 U3	2007 U4	2007 U5
		165	41.1	20	44.9	34.1	19.5	28.5	21.3	44	49.1	27
		2140	131.1	92.7	95.7	101.9	97.5	281.4	191.9	203.3	215.4	157.4
		2283	165.5	108.1	111.5	123.3	112.1	300.2	201.9	227	244.4	175.2
		% blocking	16.5	23.2	64.8	37.1	25.5	34.1	53.1	46	40.8	34.1
		Homologous boost
			mouseID
		Timepoint (sec)	2007 W1	2007 W2	2007 W3	2007 W4	2007 W5	RSVF1	RSVF2	RSVF3	RSVF4	RSVF5
		165	54.8	75.6	42.1	52.5	51.3	65.7	62.8	75.8	54.7	66.9
		2140	123.8	119.2	91.4	106	99.4	104.8	110.4	104.2	81.5	92
		2283	169.2	182.8	121.9	148.5	142.2	159.2	158.7	163.6	126.5	146.6
		% blocking	17.1	15.9	27.8	19.1	16.6	17.1	23.1	21.7	17.7	18.5

[truncated: 15 more sheets: Fig4E, Fig5A, Fig5B, Fig5C, Fig5D, FigS1B, FigS1A, FigS6A, FigS6B, FigS8A, FigS8B, FigS9B, FigS9C, FigS9D, S10]
